# Supplementary material for: Polycystins Expression in Astrocytic Gliomas
Source: Biomedicines. 2025 Apr 5;13(4):884. doi: 10.3390/biomedicines13040884 (PMC12025129; doi:10.3390/biomedicines13040884)
Supplement: Supplementary file 1 [file biomedicines-13-00884-s001.zip]

Archive with 1 entries (1 files):
- biomedicines-3520724-supplementary.pdf
